# Supplementary material for: Novel 1,3-Thiazole Analogues with Potent Activity against Breast Cancer: A Design, Synthesis, In Vitro, and In Silico Study
Source: Molecules. 2022 Jul 31;27(15):4898. doi: 10.3390/molecules27154898 (PMC9370021; doi:10.3390/molecules27154898)
Supplement: Supplementary file 1 [file molecules-27-04898-s001.zip]

Archive with 1 entries (1 files):
- molecules-1803170-supplementary.pdf
